# Supplementary material for: Strategies to Limit Cognitive Impairments under Sleep Restriction: Relationship to Stress Biomarkers
Source: Brain Sci. 2022 Feb 7;12(2):229. doi: 10.3390/brainsci12020229 (PMC8869873; doi:10.3390/brainsci12020229)
Supplement: Supplementary file 1 [file brainsci-12-00229-s001.zip]

Archive with 1 entries (1 files):
- brainsci-1526276-supplementary.pdf
